# Supplementary material for: Biological effects related to exposure to polychlorinated biphenyl (PCB) and decabromodiphenyl ether (BDE-209) on cats
Source: PLoS One. 2023 Jan 20;18(1):e0277689. doi: 10.1371/journal.pone.0277689 (PMC9858064; doi:10.1371/journal.pone.0277689)
Supplement: S1 Table — (XLSX) [file pone.0277689.s001.xlsx]

## Sheet: S1 Table.
S1 Table. Primer sets for quantitative RT-PCR analysis.
Gene	Accession number	Forward primer	Reverse Primer	Product size (bp)
GAPDH	NM_001009307.1	5’-GGTGATGCTGGTGCTGAGTA-3’	5’-GTCATGAGTCCCTCCACGAT-3’	266
ACTB	XM_023244304.1	5’-ATCAAGGAGAAGCTGTGCTACGT-3’	5’-CGTTGCCGATGGTGATCA-3’	124
ELOVL6	XM_003985082.5	5’-ACAAACGTGCGGGCACTAAG-3’	5’-GAGTCGCTACGTGCTCTCTG-3’	125
SCD	XM_003994316.5	5’-ACACGATGGCGTTCCAGAAT-3’	5’-CTTCTCTTTGACGGCTGGGT-3’	164
ACACA	XM_006940119.4	5’-GCTGACTGAGTAGCTTGCCTG-3’	5’-TGGTTAATCCACGAGCAGCA-3’	241
FASN	XM_023244367.1	5’-GACGGCCGCGGTTAAATAGA-3’	5’-AACTTCCTCCATGGCTGCTC-3’	182
CYP4A11-like	XM_023249631.1	5'-AAGGATGAGCCCGAGAACCT-3'	5'-AGAATAACGACCGGAGAGGC-3'	263
CYP4A12A-like	XM_023249633.1	5'-TGCAGACAAGGATGAGTCCTG-3'	5'-AGCAAGGTAGGGGACAAGCA-3'	245
CYP4B1	XM_011284815.3	5'-AAGGCCGGCAAAATACCCAG-3'	5'-AGCAAGCCTTTCCCAATCCA-3'	345
CYP4F6-like	XM_023241195.1	5'-GGGAAACCCCATCCAACAGT-3'	5'-CCCGCGGAGAAGGGAATAAA-3'	118
CYP4F22	XM_023246696.1	5'-CACCTGACACCCAGGTCAAA-3'	5'-TCTCAGAAGACTGCTGTAATGTT-3'	398
CYP4V2	XM_023252373.1	5'-TTGATCAGGTGCCGATAGCC-3'	5'-ACCTCTGAGGCACTGTAGGG-3'	122
