# Supplementary material for: Biological effects related to exposure to polychlorinated biphenyl (PCB) and decabromodiphenyl ether (BDE-209) on cats
Source: PLoS One. 2023 Jan 20;18(1):e0277689. doi: 10.1371/journal.pone.0277689 (PMC9858064; doi:10.1371/journal.pone.0277689)
Supplement: S2 Table — (XLSX) [file pone.0277689.s002.xlsx]

## Sheet: S2 Table.
S2 Table. Range, mean and median values of absolute and relative organ weights of the control cats and PCB treated cats (*: P < 0.05).
Organ	Control group (n=4)						PCB treated group (n=4)
	Absolute weight (g)			Relative weight (g/kg bw)			Absolute weight (g)			Relative weight (g/kg bw)
	Range	Mean	Median	Range	Mean	Median	Range	Mean	Median	Range	Mean	Median
Liver	77.8-131.3	104.4	104.2	22.9-29.5	25	23.9	110.1-123.2	115.5	114.4	25.6-29.2	27.4	27.4
Brain	21.3-30.2	25.9	26.1	4.8-8.3	6.4	6.2	20.2-25.7	24	25.1	4.5-6.6	5.7	5.9
Kidney	33.8-51.8	44.9	47.1	9.9-11.9	10.8	10.7	41.6-58.0	50.6	51.3	10.7-13.7	11.9	11.7
Adrenal gland	0.5-0.7	0.6	0.6	0.1-0.2	0.1	0.1	0.4-0.8	0.6	0.6	0.1-0.2	0.1	0.1
Heart	9.6-15.1	13.2	14.1	3.0-3.4	3.2	3.2	13.9-15.9	14.5	14.2	3.2-3.6	3.4	3.4
Lung	17.1-22.5	19.8	19.7	4.1-5.9	4.8	4.7	16.6-23.8	19.9	19.6	4.0-5.5	4.7	4.6
Pancreas	3.9-6.3	5.4	5.7	0.8-1.9	1.3	1.3	3.8-9.1	5.9	5.4	1.0-0.2	1.4	1.3
Spleen	16.0-40.5	24.4	20.5	4.4-8.6	5.8	5	13.7-21.4	18.3	19	3.5-5.0	4.3	4.4
Testis	2.5-4.0	3.4	3.6	0.8-0.9	0.8	0.8	2.2-3.1	2.5	2.4	0.5-0.7	0.6*	0.6
Small intestine	63.9-96.2	86.5	93.1	19.4-22.9	20.8	20.5	79.1-98.6	88.6	88.3	17.6-23.0	21	21.7
Thyroid gland	0.3-0.5	0.4	0.4	0.1-0.1	0.1	0.1	0.4-0.4	0.4	0.4	0.1-0.1	0.1	0.1
Visceral fat	13.0-46.4	33.7	37.8	2.9-11.9	8.4	9.4	39.7-79.1	52.5	45.6	9.4-17.6	12.4	11.2
