# Supplementary material for: Biological effects related to exposure to polychlorinated biphenyl (PCB) and decabromodiphenyl ether (BDE-209) on cats
Source: PLoS One. 2023 Jan 20;18(1):e0277689. doi: 10.1371/journal.pone.0277689 (PMC9858064; doi:10.1371/journal.pone.0277689)
Supplement: S4 Table — (XLSX) [file pone.0277689.s004.xlsx]

## Sheet: S4 Table.
S4 Table. Range, mean and median values of absolute and relative organ weights of the control cats and BDE-209 treated cats (*: P < 0.05).
Organ	Control group (n=3)						BDE-209 treated group (n=3)
	Absolute weight (g)			Relative weight (g/kg bw)			Absolute weight (g)			Relative weight (g/kg bw)
	Range	Mean	Median	Range	Mean	Median	Range	Mean	Median	Range	Mean	Median
Liver	68.7-102.2	88.5	94.8	20.8-28.0	24.3	24	79.1-112.0	88.5	93.3	17.3-24.2	21.2	22.1
Brain	26.5-27.2	26.9	26.8	6.9-8.1	7.4	7.3	24.0-26.4	25.5	25.9	5.2-6.2	5.7*	5.7
Kidney	36.5-47.0	41.5	40.9	10.3-12.9	11.4	11.1	42.8-49.1	46.1	46.3	9.7-11.1	10.3	10.1
Adrenal gland	0.5-0.7	0.6	0.5	0.1-0.2	0.2	0.2	0.5-0.7	0.6	0.6	0.1-0.2	0.1	0.1
Heart	11.4-17.2	14.4	14.6	3.4-4.4	3.9	4	12.2-15.8	14.3	14.9	2.7-4.1	3.2	2.9
Lung	18.7-19.7	19.2	19.3	5.0-5.7	5.3	5.3	18.0-21.8	20.1	20.5	3.6-5.7	4.6	4.5
Pancreas	4.0-10.8	6.4	4.5	1.1-2.7	1.7	1.4	5.2-8.4	6.6	6.2	1.1-1.6	1.5	1.6
Spleen	15.5-29.9	21	17.6	4.4-8.2	5.8	4.7	10.4-28.8	18.5	16.5	2.7-5.7	4	3.6
Testis	2.5-3.1	2.7	2.5	0.6-0.8	0.7	0.8	2.7-3.3	3	3.1	0.6-0.7	0.7	0.7
Small intestine	62.8-84.3	71.1	66.4	18.2-21.3	19.5	19.1	78.2-98.5	85.9	81.1	15.4-21.6	19.4	21
Thyroid gland	0.3-0.5	0.4	0.4	0.1-0.1	0.1	0.1	0.3-0.5	0.4	0.5	0.1-0.1	0.1	0.1
Visceral fat	77.1-100.7	85.1	77.6	19.6-30.6	23.8	21.1	98.1-221.8	163.6	170.9	25.4-48.6	35.9	33.7
Subcutaneous fat	4.4-5.2	4.8	4.8	1.1-1.6	1.3	1.3	11.1-18.9	15.4*	16.2	2.9-3.7	3.4*	3.5
