# Supplementary material for: Biological effects related to exposure to polychlorinated biphenyl (PCB) and decabromodiphenyl ether (BDE-209) on cats
Source: PLoS One. 2023 Jan 20;18(1):e0277689. doi: 10.1371/journal.pone.0277689 (PMC9858064; doi:10.1371/journal.pone.0277689)
Supplement: S6 Table — (XLSX) [file pone.0277689.s006.xlsx]

## Sheet: S6 Table.
S6 Table. Serum BDE-209 and total PBDE levels (ng/mL, mean ± SD) in time courses of the BDE-209 treatment group.
	6W	12W	18W	24W	30W	36W	42W	48W	54W
BDE-209	470 ± 222.9	640 ± 134	702 ± 78.5	300 ± 103.1	450 ± 113.4	450 ± 94.3	510 ± 156.5	490 ± 125.3	380 ± 59.2
Total PBDEs	550 ± 242.9	740 ± 152.5	890 ± 76.1	360 ± 95.8	490 ± 109.1	540 ± 108.2	670 ± 192.2	630 ± 164.9	500 ± 71.1
